# Supplementary material for: Early Serum Markers for Immune Checkpoint Inhibitor Induced Hypophysitis in Melanoma Patients
Source: Cancers (Basel). 2024 Mar 29;16(7):1340. doi: 10.3390/cancers16071340 (PMC11010823; doi:10.3390/cancers16071340)
Supplement: Supplementary file 1 [file cancers-16-01340-s001.zip]

Archive with 1 entries (1 files):
- cancers-2880778-supplementary.pdf
